# Supplementary material for: Alleviation of neuropathic pain with neuropeptide Y requires spinal Npy1r interneurons that coexpress Grp
Source: JCI Insight. 2023 Nov 22;8(22):e169554. doi: 10.1172/jci.insight.169554 (PMC10721324; doi:10.1172/jci.insight.169554)
Supplement: Supporting data values [file jciinsight-8-169554-s010.xlsx]

## Sheet: Figure 1
Figure 1
A	Lmx1b/Npy1r	Npy1r/Lmx1b	Pax2/Npy1r	Npy1r/Pax2
	95.46	25.68	1.99	2.92
	97.51	28.21	1.87	3.79
	97.44	20.72	0	0
	97.22	26.11	1.69	1.96

## Sheet: Figure 2
Figure 2
B	Cck/Npy1r	Npy1r/Cck
	15.97	44.11
	16.69	56.01
	14.63	65.71
	17.43	49.76
	18.29	69.3
D	Grp/Npy1r	Npy1r/Grp
	65.22	54.79
	68.83	66.51
	54.64	63.96
	53.76	57.04
F	Grpr/Npy1r	Npy1r/Grpr
	7.72	10.43
	6.19	9.32
	6.64	10.74
H	Npff/Npy1r	Npy1r/Npff
	26.41	86.15
	26.06	97.22
	22.89	87.69
	28.74	91.4
	18.64	93.59
J	Prkcg/Npy1r	Npy1r/Prkcg
	5.08	9.41
	3.46	13.57
	5.12	8.8
L	Tac1/Npy1r	Npy1r/Tac1
	5.08	7.62
	6.34	7.65
	3.98	6
N	Grp		Npff		Cck		Grpr		Prkcg		Tac1
	Mean	SEM	Mean	SEM	Mean	SEM	Mean	SEM	Mean	SEM	Mean	SEM
	60.61	3.78	24.55	1.75	16.6	0.63	6.85	0.45	4.55	0.55	5.13	0.68

## Sheet: Figure 3
Figure 3
B	CCK/NPY1R	NPY1R/CCK
	17.3267	73.6842
	25.8974	79.5276
	35.4115	82.5581
	31.25	87.7863
	29.2754	78.9062
	27.2727	82.5688
	11	63
	12	55
	13	49
D	NPFF/NPY1R	NPY1R/NPFF
	39.8533	97.0238
	42.6934	98.0263
	34.104	95.935
	37.8641	92.8571
	53.9249	89.7727
	36.3881	93.75
	39	89
	51	97
	43	91
D	GRP/NPY1R	NPY1R/GRP
	29.2899	83.1933
	26.4808	85.3933
	20.7951	93.1507
	31	90
	25	84
	31	83

## Sheet: Figure 4
Figure 4
B	Baseline	d14 Post-SNI
	1.303	0.022
	1.301	0.049
	0.873	0.028
	1.303	0.112
	1.301	0.112
	1.301	0.026
	1.749	0.016
	1.301	0.067
	1.432	0.112
	2.465	0.026
	1.301	0.067
	0.981	0.03
	1.301	0.016
	1.301	0.037
	2.946	0.182
	1.611	0.036
	1.301	0.049
	1.303	0.026
	0.984	0.067
	1.301	0.03
	0.818	0.026
	2.077	0.112
C	Baseline	d14 Post-SNI
	0.62	4.94
	0.5	3.54
	0.5	5.62
	0.5	5.56
	0.77	5.19
	0.89	4.52
	0.55	5.92
	0.5	5.77
	0.5	5.67
	0.5	3.22
	0.56	5.02
	0.69	6.17
	0.55	4.61
	0.98	5.47
	0.9	5.44
	0.5	3.97
	0.5	6.1
	0.5	5.73
	0.69	5.02
	0.71	6.39
	0.5	4.64
	0.5	5.62
E		No Stim					Rub
	Fos	13	13.8333	17.5	18.3333		38.5833	44.1111	43.8182	45	43.0909
	Npy1r/Fos	8.2	5.58333	6.9	7.22222		16.25	18.3333	21.6364	27.4	20.2727
	Cck/Npy1r/Fos	1.5	0.25	0			1.75	3.33333	3.25	2	3.25
	Grp/Npy1r/Fos	2.25	4.5	3.33333	5.5		11.5	12	11.75	13.3333	8.66667
	Npff/Npy1r/Fos	0.5	0.75	0.25	0		2	1.66667	1	3.33

## Sheet: Figure 5
Figure 5
D		mCherry Ipsilateral						mCherry Contrlateral						hM4Di Ipsilateral						hM4Di Contrlateral
	Saline	1.611	0.873	1.303	1.432	1.611	0.984	1.611	0.873	1.303	1.432	1.611	0.984	1.269	1.301	1.56	1.611	1.269	1.611	1.269	0.981	1.749	1.611	1.611	1.301
	CNO	1.904	2.048	1.749	1.269	0.981	0.984	1.301	1.749	1.303	1.269	1.303	1.301	0.873	1.301	1.301	2.465	1.432	1.269	1.301	1.303	1.301	2.465	1.749	1.904
E		mCherry Ipsilateral						mCherry Contrlateral						hM4Di Ipsilateral						hM4Di Contrlateral
	Saline	1.301	1.301	1.301	1.301	1.611	1.301	0.05	0.049	0.132	0.132	0.012	0.035	0.981	1.301	1.301	1.749	1.611	1.303	1.269	0.981	1.749	1.611	1.611	1.301
	CNO	1.303	1.301	1.611	0.981	1.749	0.984	0.066	0.028	0.249	0.112	0.012	0.093	1.303	0.981	1.301	1.904	1.749	1.301	1.301	1.303	1.301	2.465	1.749	1.904
F		mCherry Ipsilateral						mCherry Contrlateral						hM4Di Ipsilateral						hM4Di Contrlateral
	Saline	0.52	1.23	0.68	0.81	0.72	0.89	0.5	0.67	0.9	0.61	0.56	0.91	1.27	0.86	0.6	0.5	0.76	0.6	1.22	1.16	0.83	0.5	0.75	0.54
	CNO	0.57	1.02	1.42	0.88	0.93	0.76	0.56	1.32	1.55	0.88	0.5	1.52	0.6	0.5	0.81	0.5	0.99	0.5	0.55	0.6	0.76	0.5	0.94	0.58
G		mCherry Ipsilateral						mCherry Contrlateral						hM4Di Ipsilateral						hM4Di Contrlateral
	Saline	5.6	7.4	6.26	7.15	5.8	5.78	0.66	0.88	1.35	1.16	0.51	1.04	6.71	5.64	6.72	7.68	6.38	6.42	0.65	1.66	1.19	0.59	1.09	0.61
	CNO	5.38	5.59	5.82	5.01	6.95	6.42	1.06	0.74	0.98	1.78	0.8	0.83	4.29	5.19	7.13	6.85	5.33	4.92	0.51	1.15	0.77	0.63	0.55	1.47

## Sheet: Figure 6
Figure 6
H		Y1 loxp/loxp + Saline										Y1 loxp/loxp + [Leu31,Pro34]-NPY										CckCre x Y1 loxp/loxp + Saline										CckCre x Y1 loxp/loxp + [Leu31,Pro34]-NPY										GrpCre x Y1 loxp/loxp + Saline
	BL	1.303	1.303	0.984	1.432	1.611	1.303	1.904	0.981	1.56		1.303	1.303	0.984	1.432	1.611	1.303	1.904	0.981	1.56		0.981	1.303	1.904	0.984	1.749	0.984	1.749	2.946			0.981	1.303	1.904	0.984	1.749	0.984	1.749	2.946			1.269	2.465	0.981	1.301	1.303	0.984	1.303	1.301
	14d	0.082	0.026	0.034	0.049	0.022	0.049	0.093	0.132	0.112		0.082	0.026	0.034	0.049	0.022	0.049	0.093	0.132	0.112		0.08	0.034	0.103	0.049	0.035	0.049	0.012	0.112			0.08	0.034	0.103	0.049	0.035	0.049	0.012	0.112			0.069	0.182	0.093	0.012	0.132	0.093	0.069	0.012
	0	0.132	0.047	0.034	0.049	0.069	0.049	0.012	0.132	0.047		0.082	0.026	0.069	0.016	0.022	0.012	0.093	0.034	1.112		0.016	0.034	0.103	0.12	0.035	0.049	0.037	0.112			0.08	0.035	0.132	0.049	0.047	0.012	0.012	0.016			0.069	0.182	0.093	0.016	0.067	0.028	0.056	0.012
	30	0.093	0.067	0.093	0.016	0.069	0.022	0.022	0.056	0.093		1.038	1.432	0.873	0.249	0.249	0.082	0.648	0.408	0.873		0.082	0.016	0.047	0.012	0.248	0.012	0.012	0.248			1.303	0.515	0.569	0.125	0.211	0.486	1.845	0.182			0.087	0.154	0.103	0.154	0.112	0.069	0.103	0.016
	60	0.049	0.049	0.05	0.016	0.034	0.341	0.182	0.182	0.125		1.301	1.432	0.515	0.182	0.302	0.642	0.648	0.302	1.432		0.066	0.08	0.112	0.093	0.03	0.012	0.012	0.211			1.303	0.486	0.642	0.984	1.749	1.301	0.984	0.873			0.016	0.341	0.05	0.132	0.154	0.082	0.112	0.016
	90	0.112	0.093	0.125	0.087	0.049	0.022	0.012	0.093	0.132		0.249	0.648	0.642	0.341	0.249	0.387	0.182	0.648	0.569		0.112	0.037	0.082	0.016	0.016	0.016	0.012	0.103			0.984	0.648	0.648	0.125	0.486	0.648	0.249	0.515			0.049	0.182	0.093	0.049	0.049	0.082	0.249	0.012
	120	0.066	0.082	0.026	0.016	0.022	0.067	0.012	0.026	0.047		0.112	0.134	0.211	0.112	0.154	0.028	0.087	0.249	0.302		0.069	0.05	0.093	0.022	0.016	0.022	0.012	0.012			0.211	0.154	0.154	0.016	0.249	0.154	0.012	0.112			0.026	0.087	0.087	0.037	0.066	0.066	0.154	0.049
I		Y1 loxp/loxp + Saline										Y1 loxp/loxp + [Leu31,Pro34]-NPY										CckCre x Y1 loxp/loxp + Saline										CckCre x Y1 loxp/loxp + [Leu31,Pro34]-NPY										GrpCre x Y1 loxp/loxp + Saline
	BL	0.5	0.5	0.53	1.08	0.61	0.5	0.57	0.5	0.5		0.5	0.5	0.53	1.08	0.61	0.5	0.57	0.5	0.5		0.5	0.5	0.59	0.61	0.59	0.5	0.5	0.65	0.5		0.5	0.5	0.59	0.61	0.59	0.5	0.5	0.65	0.5		0.5	0.5	0.5	0.5	0.57	0.5	0.55	0.52
	14d	4.37	5.32	5.07	6.29	6.77	6.68	7.42	4.63	5.51		4.37	5.32	5.07	6.29	6.77	6.68	7.42	4.63	5.51		7.03	4.85	6.89	3.78	5.58	6.33	4.83	7.37	6.44		7.03	4.85	6.89	3.78	5.58	6.33	4.83	7.37	6.44		4.13	5.2	6.06	6.94	5.87	5.77	5.85	6.13
	0	6.32	7.48	5.07	6.29	5.05	6.68	7.56	4.63	4.58		4.37	5.32	7.43	5.84	6.77	6.97	7.42	5.48	5.51		8.065	4.85	6.89	5.22	5.58	6.12	4.83	8.58	6.44		7.03	5.68	6.17	3.78	6.15	6.33	5.97	7.37	7.96		4.13	5.2	6.06	7.64	7.17	5.43	4.65	6.13
	30	5.54	8.86	5.68	8.17	5.06	9.34	7.64	6.17	8.21		1.93	4.14	6.38	2.09	4.3	5.11	4.88	3.44	2.45		7.83	5.52	6.84	6.24	5.4	7.27	4.64	6.26	6.78		3.22	2.34	4.18	3.46	3.34	1.81	3.2	2.55	3.86		5.09	6.87	6.47	6.29	7.69	5.08	5.68	5.97
	60	6.92	8.01	5.98	6.38	4.95	6.98	8.46	7.14	6.97		1.87	2.56	4.42	4.84	4.09	5.15	6.07	2.46	4.28		7.28	6	5.5	6.79	6.86	8.38	5.55	4.77	6.58		2.67	1.24	4.64	4.01	2.32	2.34	3.41	4.09	3.1		5.1	8.22	7.1	6.74	7.28	6.05	6.05	7.16
	90	6.47	6.73	6.17	5.11	4.48	5.08	8.15	6.62	6.99		2.33	3.03	4.03	2.93	2.92	4.3	4.13	1.74	1.76		8.43	6.44	6.62	6.41	7.34	7.98	4.52	7.74	8.31		3.82	2.64	4.35	3.73	2.44	3.97	3.11	3.66	4.86		5.96	8.58	7.86	8.16	6.7	5.81	5.2	7.65
	120	5.81	7.1	5.96	6.44	5.74	6.97	8.05	7.64	6.46		4.21	4.7	7.22	3.35	7.12	5.11	6.18	3.49	3.48		6.82	4.9	6.89	6.8	6.23	8.73	5.04	6.23	7.46		5.46	3.86	5.89	4.86	3.92	4.7	4.86	5.22	4.88		7.43	7.17	7.17	6.96	5.28	6.65	5.87	6.1
[truncated: 10 more columns]

## Sheet: Supplemental Figure 1
Supplemental Figure 1
A	Tacr1/Npy1r	Npy1r/Tacr1
	8.56	28.54
	7.45	31.19
	4.81	25.28
C	Sst/Npy1r	Npy1r/Sst
	51.36	46.81
	47.33	41.47
	47.86	44.43
	50.49	39.2
E	Calb2/Npy1r	Npy1r/Calb2
	38.944	28.96
	29.0368	21.0594
	30.6564	19.2516
	37.2037	30.4904
G	Nmur2/Npy1r	Npy1r/Nmur2
	36.9838	79.5813
	39.5501	71.7353
	34.9816	64.102
	36.6514	74.5779
I	Car12/Npy1r	Npy1r/Car12
	22.9305	50.9274
	36.6724	56.375
	22.6367	44.7735
	49.087	49.606

## Sheet: Supplemental Figure 2
Supplemental Figure 2
D	Y1 loxp/loxp + Saline						Y1 loxp/loxp + [Leu31,Pro34]-NPY						NpffCre x Y1 loxp/loxp + Saline						NpffCre x Y1 loxp/loxp + [Leu31,Pro34]-NPY
BL	1.611	1.611	1.301	1.611	1.303		1.611	1.611	1.301	1.611	1.303		1.301	1.303	1.303	1.749	1.749		1.301	1.303	1.303	1.749	1.749
14d	0.213	0.112	0.249	0.249	0.249		0.213	0.112	0.249	0.249	0.249		0.053	0.053	0.053	0.173	0.32		0.053	0.053	0.053	0.173	0.32
0	0.213	0.112	0.249	0.112	0.082		0.249	0.249	0.341	0.182	0.035		0.053	0.053	0.053	0.515	0.082		0.173	0.32	0.082	0.01	0.01
30	0.191	0.302	0.017	0.082	0.249		1.303	1.611	1.303	0.818	1.269		0.486	0.093	0.125	0.035	0.027		1.303	1.038	1.303	1.749	1.611
60	0.648	0.211	0.01	0.125	0.055		1.301	1.303	2.048	1.611	0.984		0.341	0.125	0.053	0.249	0.112		1.303	1.038	1.749	1.611	1.749
90	0.296	0.141	0.036	0.249	0.001		1.611	1.303	2.465	0.984	1.749		0.569	0.055	0.053	0.569	0.213		1.611	1.303	2.048	1.749	1.038
120	0.249	0.082	0.01	0.12	0.001		0.082	0.249	0.067	0.249	0.648		0.154	0.648	0.001	0.082	0.035		0.082	0.112	0.648	0.035	0.082
E	Y1 loxp/loxp + Saline						Y1 loxp/loxp + [Leu31,Pro34]-NPY						NpffCre x Y1 loxp/loxp + Saline						NpffCre x Y1 loxp/loxp + [Leu31,Pro34]-NPY
BL	0.873333	0.943333	0.696667	1.04333	0.966667		0.94	0.78	0.803333	0.94	0.853333		1.301	1.303	1.303	1.749	1.749		1.301	1.303	1.303	1.749	1.749
14d	6.32333	7.62333	9.25	6.32333	7.7		6.88333	6.15	8.96	7.87333	7.94333		0.053	0.053	0.053	0.173	0.32		0.053	0.053	0.053	0.173	0.32
0	6.32333	7.62333	9.25	7.08	7.79333		6.32333	7.7	6.00333	7.41667	5.86		6.88333	6.15	8.96	6.87667	6.89333		7.87333	7.94333	6.69	6.42	7.01667
30	5.28333	6.23	5.32	6.40333	7.05		0.503333	0.906667	0.903333	0.863333	0.93		6.38333	8.65667	6.72	5.77	6.17667		2.24	1.63	1.24333	0.98	1.2
60	6.28	6.73667	6.62667	6.2	6.39333		1.24	0.613333	0.986667	0.673333	0.813333		5.53	6.24333	8.16667	7.85	6.83333		0.94	1.18667	0.84	0.896667	1.22333
90	6.03333	8.64667	6.99333	6.2	5.58667		0.923333	0.67	0.883333	0.6	0.603333		5.82667	6.96333	5.87333	6.22667	5.25		1.06333	0.766667	0.823333	0.573333	0.726667
120	4.81667	6.34	5.45667	5.79667	5.24		5.70667	7.85	0.656667	0.823333	0.733333		5.21667	6.25333	6.41333	6.68667	5.13333		5.79	6.61333	1.31	0.94	1.74

## Sheet: Supplemental Figure 3
Supplemental Figure 3
D	Npy1r/Grp			Grp/Npy1r			Npy1r/Grp			Grp/Npy1r
	Mean	SD	N	Mean	SD	N	Mean	SD	N	Mean	SD	N
	64.6683	1.75738	3	62.1309	3.56066	3	6.02623	1.6683	3	8.13036	1.18755	3
E	Npy1r/Cck			Cck/Npy1r			Npy1r/Cck			Cck/Npy1r
	Mean	SD	N	Mean	SD	N	Mean	SD	N	Mean	SD	N
	52.51	2.46	3	15.43	3.81	3	6.45	1.98	3	0.064	0.88	3
F	Npy1r/Npff			Npff/Npy1r			Npy1r/Npff			Npff/Npy1r
	Mean	SD	N	Mean	SD	N	Mean	SD	N	Mean	SD	N
	90.15	3.71497	3	23.2197	2.77443	3	15.7804	0.659654	3	2.83423	0.741456	3
